# Supplementary material for: Genomic Analysis of a mcr-9.1-Harbouring IncHI2-ST1 Plasmid from Enterobacter ludwigii Isolated in Fish Farming
Source: Antibiotics (Basel). 2022 Sep 10;11(9):1232. doi: 10.3390/antibiotics11091232 (PMC9495039; doi:10.3390/antibiotics11091232)
Supplement: Supplementary file 1 [file antibiotics-11-01232-s001.zip]

Archive with 4 entries (4 files):
- FigS1.png
- Table S1.pdf
- Table S2.pdf
- Table S3.pdf
